# Supplementary material for: Soil Amendments with Spearmint, Peppermint and Rosemary Enhance the Community of Free-Living Nematodes and Improve Soil Quality, While Having Strikingly Different Effects on Plant Growth
Source: Life (Basel). 2022 Jul 26;12(8):1121. doi: 10.3390/life12081121 (PMC9394304; doi:10.3390/life12081121)
Supplement: Supplementary file 1 [file life-12-01121-s001.zip]

Archive with 1 entries (1 files):
- life-1791116-supplementary.pdf
